# Supplementary material for: One-Dimensional La0.2Sr0.8Cu0.4Co0.6O3−δ Nanostructures for Efficient Oxygen Evolution Reaction
Source: Nanomaterials (Basel). 2023 Dec 26;14(1):64. doi: 10.3390/nano14010064 (PMC10781154; doi:10.3390/nano14010064)
Supplement: Supplementary file 1 [file nanomaterials-14-00064-s001.zip]

Archive with 1 entries (1 files):
- nanomaterials-2764264-supplementary.pdf
